# Supplementary material for: The overlapping global distribution of dengue, chikungunya, Zika and yellow fever
Source: Nat Commun. 2025 Apr 10;16:3418. doi: 10.1038/s41467-025-58609-5 (PMC11986131; doi:10.1038/s41467-025-58609-5)
Supplement: Supplementary file 3 — Supplementary Data 1 [file 41467_2025_58609_MOESM3_ESM.csv]

Sovereignt	Surveillance_score	Total_population	DCZ_pop_risk_mean	DCZ_pop_risk_lower	DCZ_pop_risk_upper	YF_pop_risk_mean	YF_pop_risk_lower	YF_pop_risk_upper
Afghanistan	0.322	38.356	16.779	16.535	17.11	0	0	0
Albania	0.77	2.923	2.158	2.133	2.172	0	0	0
Algeria	0.718	42.712	26.989	26.755	27.347	0	0	0
Andorra	0.961	0.083	0	0	0	0	0	0
Angola	0.578	33.375	28.289	28.155	28.435	25.748	25.617	25.897
Antigua and Barbuda	0.803	0.075	0.067	0.067	0.067	0	0	0
Argentina	0.842	45.744	39.267	39.173	39.348	39.439	39.364	39.522
Armenia	0.851	2.992	1.271	1.271	1.271	0	0	0
Australia	0.865	24.222	20.445	20.407	20.464	0	0	0
Austria	0.652	8.974	2.057	2.034	2.079	0	0	0
Azerbaijan	0.722	10.001	4.766	4.693	4.811	0	0	0
Bahamas	0.866	0.187	0.169	0.169	0.169	0	0	0
Bahrain	0.686	0.686	0.531	0.531	0.531	0	0	0
Bangladesh	0.682	162.639	159.853	159.853	159.853	0	0	0
Barbados	0.833	0.218	0.191	0.191	0.191	0	0	0
Belarus	0.638	9.425	0.145	0.145	0.145	0	0	0
Belgium	0.863	11.834	0	0	0	0	0	0
Belize	0.783	0.322	0.311	0.311	0.311	0	0	0
Benin	0.596	13.617	12.538	12.528	12.547	12.783	12.783	12.783
Bhutan	0.817	0.965	0.676	0.676	0.676	0	0	0
Bolivia (Plurinational State of)	0.794	11.907	7.226	7.219	7.233	10.294	10.283	10.313
Bosnia and Herzegovina	0.671	3.828	1.161	1.128	1.205	0	0	0
Botswana	0.597	2.357	1.917	1.91	1.925	0.008	0.008	0.009
Brazil	0.907	204.408	200.653	200.648	200.657	200.232	200.226	200.238
Brunei Darussalam	0.862	0.391	0.378	0.378	0.378	0	0	0
Bulgaria	0.742	6.815	2.562	2.518	2.582	0	0	0
Burkina Faso	0.322	21.99	21.528	21.464	21.587	21.982	21.981	21.982
Burundi	0.505	12.423	12.391	12.386	12.394	12.045	11.983	12.089
Cabo Verde	0.852	0.41	0.377	0.377	0.377	0	0	0
Cambodia	0.781	16.541	16.448	16.443	16.453	0	0	0
Cameroon	0.62	28.827	28.212	28.186	28.237	28.086	28.065	28.114
Canada	0.855	35.408	11.296	11.017	11.683	0	0	0
Central African Republic	0.491	5.307	5.047	5.037	5.062	5.241	5.233	5.247
Chad	0.261	18.032	15.615	15.54	15.685	16.065	16.044	16.092
Chile	0.856	17.229	11.319	11.296	11.351	0	0	0
China	0.516	1406.304	584.786	578.279	590.285	0	0	0
Colombia	0.875	48.188	35.193	35.19	35.196	47.627	47.614	47.637
Comoros	0.71	0.561	0.476	0.476	0.476	0	0	0
Congo	0.723	5.508	5.236	5.234	5.238	5.243	5.242	5.245
Costa Rica	0.922	5.025	4.944	4.944	4.944	0.006	0.006	0.006
Croatia	0.665	3.732	1.612	1.587	1.658	0	0	0
Cuba	0.857	10.098	9.886	9.886	9.886	0	0	0
Cyprus	0.763	1.109	0.977	0.975	0.977	0	0	0
Czechia	0.599	10.655	1.086	0.949	1.086	0	0	0
Cote d'Ivoire	0.592	27.741	27.298	27.291	27.304	27.391	27.391	27.392
Democratic People's Republic of Korea	0.316	24.807	10.585	10.424	10.753	0	0	0
Democratic Republic of the Congo	0.46	107.555	104.235	104.108	104.351	103.637	103.495	103.763
Denmark	0.681	5.147	0	0	0	0	0	0
Djibouti	0.683	0.655	0.604	0.603	0.605	0.584	0.583	0.585
Dominica	0.592	0.033	0.023	0.023	0.023	0	0	0
Dominican Republic	0.911	9.8	9.459	9.459	9.459	0	0	0
Ecuador	0.856	15.982	10.313	10.311	10.314	15.445	15.431	15.457
Egypt	0.897	105.38	103.197	103.18	103.212	102	101.995	102.044
El Salvador	0.898	6.457	6.392	6.392	6.392	0	0	0
Equatorial Guinea	0.75	1.373	1.352	1.352	1.352	1.349	1.349	1.349
Eritrea	0.379	6.081	5.935	5.923	5.945	4.798	4.694	4.852
Estonia	0.639	1.127	0	0	0	0	0	0
Eswatini	0.669	1.121	1.117	1.114	1.117	0.015	0.015	0.015
Ethiopia	0.26	113.698	94.044	93.409	94.617	100.103	99.088	101.195
Fiji	0.835	0.635	0.602	0.602	0.602	0	0	0
Finland	0.626	5.234	0	0	0	0	0	0
France	0.819	65.681	25.82	25.512	26.073	0.169	0.169	0.169
Gabon	0.778	1.661	1.636	1.636	1.636	1.634	1.633	1.634
Gambia	0.799	2.079	2.05	2.05	2.05	2.05	2.05	2.05
Georgia	0.619	4.731	2.734	2.695	2.793	0	0	0
Germany	0.679	84.009	6.932	6.618	7.108	0	0	0
Ghana	0.73	31.716	30.926	30.916	30.933	30.809	30.809	30.809
Greece	0.599	8.942	5.996	5.948	6.04	0	0	0
Grenada	0.747	0.069	0.053	0.053	0.053	0	0	0
Guatemala	0.837	17.635	15.642	15.642	15.642	0	0	0
Guinea	0.428	12.402	11.893	11.871	11.921	12.357	12.355	12.357
Guinea-Bissau	0.474	1.786	1.738	1.738	1.739	1.745	1.745	1.745
Guyana	0.709	0.602	0.56	0.56	0.56	0.56	0.56	0.56
Haiti	0.693	9.754	9.189	9.189	9.19	0	0	0
Honduras	0.859	9.172	9.156	9.156	9.156	0	0	0
Hungary	0.618	9.716	2.38	2.352	2.437	0	0	0
Iceland	0.515	0.212	0	0	0	0	0	0
India	0.693	1376.711	1355.866	1354.522	1357.38	0	0	0
Indonesia	0.823	254.097	245.146	245.05	245.236	0	0	0
Iran (Islamic Republic of)	0.551	85.324	59.678	59.392	59.954	0	0	0
Iraq	0.748	40.461	36.749	36.673	36.826	0	0	0
Ireland	0.751	4.821	0	0	0	0	0	0
Israel	0.898	13.509	12.935	12.932	12.941	0.002	0.002	0.002
Italy	0.753	57.143	46.503	46.116	46.824	0	0	0
Jamaica	0.812	2.556	2.287	2.287	2.287	0	0	0
Japan	0.904	117.145	101.885	101.574	102.238	0	0	0
Jordan	0.928	10.943	9.892	9.859	9.923	0	0	0
Kazakhstan	0.609	19.227	5.205	5.174	5.417	0	0	0
Kenya	0.678	54.892	51.211	51.097	51.325	51.243	51.083	51.412
Kiribati	0	0.003	0	0	0	0	0	0
Kuwait	0.924	2.76	2.535	2.531	2.539	0	0	0
Kyrgyzstan	0.648	6.059	1.649	1.622	1.654	0	0	0
Lao People's Democratic Republic	0.434	7.663	6.695	6.659	6.73	0	0	0
Latvia	0.635	1.792	0	0	0	0	0	0
Lebanon	0.766	4.479	3.977	3.964	3.994	0	0	0
Lesotho	0.647	2.173	0.947	0.918	0.969	0	0	0
Liberia	0.568	4.684	4.519	4.519	4.519	4.519	4.519	4.519
Libya	0.531	6.517	5.285	5.266	5.301	0	0	0
Liechtenstein	0.936	0.036	0	0	0	0	0	0
Lithuania	0.625	2.662	0	0	0	0	0	0
Luxembourg	0.876	0.647	0	0	0	0	0	0
Madagascar	0.358	27.286	20.417	20.261	20.594	17.014	16.753	17.255
Malawi	0.498	20.565	19.492	19.45	19.545	17.498	17.408	17.628
Malaysia	0.906	30.447	29.227	29.225	29.229	0	0	0
Maldives	0	0	0	0	0	0	0	0
Mali	0.379	20.777	17.714	17.572	17.84	18.939	18.89	18.978
Malta	0.928	0.306	0.295	0.295	0.295	0	0	0
Marshall Islands	0	0	0	0	0	0	0	0
Mauritania	0.502	4.142	3.397	3.375	3.424	2.713	2.694	2.733
Mauritius	0.907	1.183	1.107	1.107	1.107	0	0	0
Mexico	0.906	125.864	121.107	121.06	121.155	0	0	0
Micronesia (Federated States of)	0.467	0.02	0.011	0.011	0.011	0	0	0
Monaco	0.079	0.01	0.001	0.001	0.001	0	0	0
Mongolia	0.468	3.236	0.022	0.022	0.022	0	0	0
Montenegro	0.625	0.557	0.302	0.297	0.305	0	0	0
Morocco	0.696	34.333	24.262	24.151	24.361	0	0	0
Mozambique	0.309	30.795	26.591	26.485	26.707	25.95	25.777	26.117
Myanmar	0.529	55.745	51.18	51.08	51.298	0	0	0
Namibia	0.531	2.734	2.315	2.308	2.323	0.033	0.033	0.033
Nauru	0.737	0.004	0.004	0.004	0.004	0	0	0
Nepal	0.727	32.012	31.271	31.271	31.283	0	0	0
Netherlands	0.796	17.222	0.184	0.184	0.184	0	0	0
New Zealand	0.731	4.231	0.571	0.571	0.571	0	0	0
Nicaragua	0.718	6.159	6.098	6.096	6.099	0	0	0
Niger	0.258	24.461	19.485	19.219	19.759	18.94	18.451	19.436
Nigeria	0.639	221.993	217.232	216.959	217.574	216.808	216.395	217.087
North Macedonia	0.84	2.141	1.06	1.06	1.095	0	0	0
Norway	0.499	4.402	0	0	0	0	0	0
Oman	0.716	3.423	2.882	2.876	2.893	0	0	0
Pakistan	0.743	241.241	233.918	233.841	234.019	0	0	0
Palau	0.138	0.007	0.001	0.001	0.001	0	0	0
Panama	0.846	4.054	3.78	3.78	3.78	3.763	3.763	3.763
Papua New Guinea	0.3	8.388	7.22	7.217	7.222	0	0	0
Paraguay	0.825	7.246	7.243	7.243	7.244	7.201	7.2	7.202
Peru	0.842	30.863	23.461	23.447	23.477	27.111	27.03	27.205
Philippines	0.9	99.661	94.155	94.155	94.156	0	0	0
Poland	0.571	38.07	1.464	1.429	1.498	0	0	0
Portugal	0.749	9.418	7.826	7.802	7.851	0	0	0
Qatar	0.86	2.21	2.082	2.082	2.083	0	0	0
Republic of Korea	0.913	48.009	41.334	41.228	41.488	0	0	0
Republic of Moldova	0.705	3.264	0.512	0.512	0.536	0	0	0
Romania	0.665	18.458	4.264	4.236	4.295	0	0	0
Russian Federation	0.683	142.165	8.954	8.752	9.593	0	0	0
Rwanda	0.712	13.253	12.798	12.798	12.798	12.778	12.684	12.864
Saint Kitts and Nevis	0.808	0.034	0.028	0.028	0.028	0	0	0
Saint Lucia	0.849	0.127	0.114	0.114	0.114	0	0	0
Saint Vincent and the Grenadines	0.562	0.045	0.028	0.028	0.028	0	0	0
Samoa	0.601	0.132	0.105	0.105	0.105	0	0	0
San Marino	0.959	0.026	0.025	0.025	0.025	0	0	0
Sao Tome and Principe	0.601	0.174	0.118	0.118	0.118	0	0	0
Saudi Arabia	0.677	34.119	28.631	28.505	28.737	0	0	0
Senegal	0.65	16.551	15.985	15.963	16.008	15.867	15.84	15.897
Serbia	0.664	8.719	2.797	2.741	2.874	0	0	0
Seychelles	0.429	0.029	0.015	0.015	0.015	0	0	0
Sierra Leone	0.624	7.311	7.105	7.105	7.105	7.105	7.105	7.105
Singapore	0.861	5.012	4.377	4.377	4.377	0	0	0
Slovakia	0.826	5.415	0.622	0.587	0.646	0	0	0
Slovenia	0.579	2.099	0.649	0.636	0.667	0	0	0
Solomon Islands	0.265	0.345	0.214	0.214	0.214	0	0	0
Somalia	0.49	11.76	10.885	10.856	10.916	9.669	9.611	9.727
South Africa	0.752	56.69	51.213	51.143	51.319	42.834	42.636	43.036
South Sudan	0.375	11.497	9.73	9.682	9.782	11.39	11.371	11.4
Spain	0.768	43.723	31.524	31.323	31.728	0	0	0
Sri Lanka	0.86	21.13	20.454	20.454	20.454	0	0	0
Sudan	0.455	47.834	41.306	41.041	41.561	40.051	39.865	40.209
Suriname	0.83	0.613	0.609	0.608	0.609	0.609	0.609	0.609
Sweden	0.55	9.602	0	0	0	0	0	0
Switzerland	0.848	8.549	1.547	1.53	1.559	0	0	0
Syrian Arab Republic	0.669	20.973	12.65	12.442	12.846	0	0	0
Tajikistan	0.635	9.139	5.101	5.078	5.172	0	0	0
Thailand	0.779	68.356	67.65	67.639	67.664	0	0	0
Timor-Leste	0.629	1.328	1.292	1.292	1.292	0	0	0
Togo	0.628	8.385	7.898	7.888	7.907	8.009	8.009	8.009
Tonga	0.669	0.052	0.039	0.039	0.039	0	0	0
Trinidad and Tobago	0.935	1.26	1.22	1.22	1.22	1.22	1.22	1.22
Tunisia	0.795	10.869	7.357	7.313	7.375	0	0	0
Turkmenistan	0.525	5.606	1.654	1.645	1.681	0	0	0
Tuvalu	0	0	0	0	0	0	0	0
Turkiye	0.557	72.599	42.708	42.371	43.07	0	0	0
Uganda	0.667	46.225	45.783	45.77	45.807	45.158	45.131	45.205
Ukraine	0.549	40.063	7.376	7.16	7.568	0	0	0
United Arab Emirates	0.7	8.181	6.652	6.625	6.67	0	0	0
United Kingdom of Great Britain and Northern Ireland	0.919	63.839	0.049	0.049	0.049	0	0	0
United Republic of Tanzania	0.285	61.272	49.25	48.868	49.598	42.682	42.122	43.128
United States of America	0.935	329.551	155.394	153.881	156.848	0	0	0
Uruguay	0.725	3.122	2.69	2.686	2.694	2.587	2.584	2.588
Uzbekistan	0.478	31.109	14.154	13.936	14.35	0	0	0
Vanuatu	0.424	0.185	0.12	0.12	0.12	0	0	0
Venezuela (Bolivarian Republic of)	0.872	27.592	27.261	27.26	27.262	27.388	27.387	27.39
Viet Nam	0.911	100.058	98.396	98.369	98.412	0	0	0
Yemen	0.643	30.413	29.444	29.394	29.51	0	0	0
Zambia	0.412	19.549	12.744	12.586	12.914	10.592	10.462	10.733
Zimbabwe	0.474	15.011	10.067	9.979	10.169	7.019	6.941	7.097
